# Supplementary material for: The adsorption and mechanism of the nitrification inhibitor nitrapyrin in different types of soils
Source: R Soc Open Sci. 2020 Sep 9;7(9):200259. doi: 10.1098/rsos.200259 (PMC7540796; doi:10.1098/rsos.200259)
Supplement: figure 1 [file rsos200259supp1.xlsx]

## Sheet: black soils 
black soils
Time (min)	Absorbed nitrapyrin (mg/kg)
	298 K	308 K	318 K
0	0	0	0
5	317.286	220.082	472.143
10	424.237	367.698	492.753
30	435.1	465.18	587.45
60	441.784	564.612	664.601
120	515.871	594.413	770.16
240	592.742	689.667	843.689
360	603.605	729.496	891.316
480	605.554	730.053	908.306
720	635.634	827.814	999.661
1440	698.302	890.202	1055.36
	0	0	0
	15.554	15.786	12.223
	17.876	20.124	20.171
	21.282	18.625	19.365
	25.872	17.267	21.222
	32.233	30.332	25.965
	34.343	38.876	36.165
	41.232	40.223	43.276
	45.987	48.864	56.864
	40.237	41.765	42.345
	43.339	45.754	42.286

## Sheet: chernozem
chernozem
Time (min)	Absorbed nitrapyrin (mg/kg)
	298 K	308 K	318 K
0	0	0	0
5	61.3252	145.717	292.358
10	92.993	155.716	357.114
30	113.687	223.786	424.237
60	177.719	275.118	591.795
120	205.989	349.761	689.5
240	360.373	456.546	812.829
360	404.379	554.864	919.168
480	413.347	595.89	942.286
720	468.801	649.56	950.084
1440	469.358	650.396	942.035
	0	0	0
	17.223	18.096	13.142
	17.876	23.572	22.985
	24.279	20.056	22.525
	26.376	19.541	23.466
	35.987	33.922	27.319
	40.123	41.659	39.063
	53.084	43.085	45.794
	51.892	50.352	58.529
	52.756	43.374	45.691
	46.138	47.663	45.037

## Sheet: planosol
planosol
Time (min)	Absorbed nitrapyrin (mg/kg)
	298 K	308 K	318 K
0	0	0	0
5	115.08	62.1608	190.28
10	119.815	105.61	243.199
30	177.19	217.018	350.541
60	212.562	308.373	533.362
120	275.814	384.966	653.237
240	393.043	481.613	798.04
360	507.738	575.251	916.105
480	535.367	625.942	939.166
720	579.095	689.946	975.903
1440	549.293	724.204	1060.13
	0	0	0
	16.344	15.786	15.384
	18.337	19.223	20.171
	24.444	18.625	23.345
	25.334	18.397	21.222
	32.233	30.332	26.383
	35.398	40.292	39.556
	42.233	40.223	43.393
	46.982	50.123	49.827
	50.234	45.938	43.345
	52.334	49.743	45.287

## Sheet: 298K 308K and 318K
298K
Time (min)	Absorbed nitrapyrin (mg/kg)												298 K	308 K	318 K
	Black soils	Chernozem	Planosol										0	0	0
0	0	0	0										15.554	15.786	12.223
5	317.286	61.3252	115.08										17.876	20.124	20.171
10	424.237	92.993	119.815										21.282	18.625	19.365
30	435.1	113.687	177.19										25.872	17.267	21.222
60	441.784	177.719	212.562										32.233	30.332	25.965
120	515.871	205.989	325.26										34.343	38.876	36.165
240	592.742	360.373	442.52										41.232	40.223	43.276
360	603.605	404.379	507.738										45.987	48.864	56.864
480	605.554	413.347	535.367										40.237	41.765	42.345
720	635.634	468.801	540.25										43.339	45.754	42.286
1440	698.302	469.358	549.293
													0	0	0
													17.223	18.096	13.142
													17.876	23.572	22.985
													24.279	20.056	22.525
													26.376	19.541	23.466
													35.987	33.922	27.319
													40.123	41.659	39.063
308K													53.084	43.085	45.794
Time (min)	Absorbed nitrapyrin (mg/kg)												51.892	50.352	58.529
	Black soils	Chernozem	Planosol										52.756	43.374	45.691
0	0	0	0										46.138	47.663	45.037
5	220.082	145.717	62.1608
10	367.698	155.716	105.61										0	0	0
30	465.18	223.786	217.018										16.344	15.786	15.384
60	564.612	275.118	318.89										18.337	19.223	20.171
120	594.413	349.761	412.58										24.444	18.625	23.345
240	689.667	456.546	523.32										25.334	18.397	21.222
360	729.496	554.864	589.63										32.233	30.332	26.383
480	730.053	595.89	625.942										35.398	40.292	39.556
720	827.814	649.56	689.946										42.233	40.223	43.393
1440	890.202	650.396	724.204										46.982	50.123	49.827
													50.234	45.938	43.345
													52.334	49.743	45.287
318K
Time (min)	Absorbed nitrapyrin (mg/kg)
	Black soils	Chernozem	Planosol
0	0	0	0
5	190.28	301.25	292.358
10	243.199	492.753	357.114
30	350.541	587.45	424.237
60	533.362	664.601	591.795
120	653.237	770.16	689.5
240	798.04	843.689	812.829
360	926.82	919.168	916.105
480	963.25	942.286	956.98
720	999.661	950.084	975.903
1440	1005.65	942.035	976.85
