# Supplementary material for: The adsorption and mechanism of the nitrification inhibitor nitrapyrin in different types of soils
Source: R Soc Open Sci. 2020 Sep 9;7(9):200259. doi: 10.1098/rsos.200259 (PMC7540796; doi:10.1098/rsos.200259)
Supplement: figure 2 [file rsos200259supp2.xlsx]

## Sheet: black soils 
black soils
298 K		308 K		318 K
Equibrium concentration of nitrapyrin (mg/L)	Absorbed nitrapyrin (mg/kg)	Equibrium concentration of nitrapyrin (mg/L)	Absorbed nitrapyrin (mg/kg)	Equibrium concentration of nitrapyrin (mg/L)	Absorbed nitrapyrin (mg/kg)
0	0	0	0	0	0
1.63567	84.1082	1.53763	86.5592	1.29699	92.5752
3.12854	171.786	2.8723	178.192	1.73817	206.546
5.301	242.475	4.82752	254.312	2.82774	304.306
9.02204	399.449	7.12921	446.77	4.36183	515.954
22.0679	698.302	14.3919	890.202	7.78541	1055.36
34.2671	1018.32	25.6553	1233.62	14.9178	1502.06

## Sheet: Chernozem
Chernozem
298 K		308 K		318 K
Equibrium concentration of nitrapyrin (mg/L)	Absorbed nitrapyrin (mg/kg)	Equibrium concentration of nitrapyrin (mg/L)	Absorbed nitrapyrin (mg/kg)	Equibrium concentration of nitrapyrin (mg/L)	Absorbed nitrapyrin (mg/kg)
0	0	0	0	0	0
2.6428	58.9299	2.42667	64.3332	1.49307	87.6732
4.2092	144.77	3.9641	150.897	1.15662	221.085
6.39392	215.152	4.68269	257.933	1.71589	332.103
8.62208	409.448	6.40729	464.818	2.43336	564.166
21.209	719.776	20.2598	743.505	12.3186	942.035
40.5918	860.206	35.6	985	22.8979	1302.55

## Sheet: Planosol
Planosol
298 K		308 K		318 K
Equibrium concentration of nitrapyrin (mg/L)	Absorbed nitrapyrin (mg/kg)	Equibrium concentration of nitrapyrin (mg/L)	Absorbed nitrapyrin (mg/kg)	Equibrium concentration of nitrapyrin (mg/L)	Absorbed nitrapyrin (mg/kg)
0	0	0	0	0	0
1.71923	82.0193	1.74708	81.323	1.79164	80.2089
3.39704	165.074	3.09512	172.622	2.83888	179.028
5.29098	242.726	4.72948	256.763	4.03095	274.226
9.01424	399.644	7.32863	441.784	6.16999	470.75
21.7894	705.265	16.8875	827.814	10.6375	984.064
39.1691	895.773	31.2925	1092.69	21.7894	1330.26

## Sheet: 298K 308K and 318K
298K
Black soils		Chernozem		Planosol
Equibrium concentration of nitrapyrin (mg/L)	Absorbed nitrapyrin (mg/kg)	Equibrium concentration of nitrapyrin (mg/L)	Absorbed nitrapyrin (mg/kg)	Equibrium concentration of nitrapyrin (mg/L)	Absorbed nitrapyrin (mg/kg)
0	0	0	0	0	0
1.63567	84.1082	2.6428	58.9299	1.71923	82.0193
3.12854	171.786	4.2092	144.77	3.39704	165.074
5.301	242.475	6.39392	215.152	5.29098	242.726
9.02204	399.449	8.62208	409.448	9.01424	399.644
22.0679	698.302	21.209	719.776	21.7894	705.265
34.2671	1018.32	40.5918	860.206	39.1691	895.773
308K
Black soils		Chernozem		Planosol
Equibrium concentration of nitrapyrin (mg/L)	Absorbed nitrapyrin (mg/kg)	Equibrium concentration of nitrapyrin (mg/L)	Absorbed nitrapyrin (mg/kg)	Equibrium concentration of nitrapyrin (mg/L)	Absorbed nitrapyrin (mg/kg)
0	0	0	0	0	0
1.53763	86.5592	2.42667	64.3332	1.74708	81.323
2.8723	178.192	3.9641	150.897	3.09512	172.622
4.82752	254.312	4.68269	257.933	4.72948	256.763
7.12921	446.77	6.40729	464.818	7.32863	441.784
14.3919	890.202	20.2598	743.505	16.8875	827.814
25.6553	1233.62	35.6	985	31.2925	1092.69
318K
Black soils		Chernozem		Planosol
Equibrium concentration of nitrapyrin (mg/L)	Absorbed nitrapyrin (mg/kg)	Equibrium concentration of nitrapyrin (mg/L)	Absorbed nitrapyrin (mg/kg)	Equibrium concentration of nitrapyrin (mg/L)	Absorbed nitrapyrin (mg/kg)
0	0	0	0	0	0
1.29699	92.5752	1.49307	87.6732	1.79164	80.2089
1.73817	206.546	1.15662	221.085	2.83888	179.028
2.82774	304.306	1.71589	332.103	4.03095	274.226
4.36183	515.954	2.43336	564.166	6.16999	470.75
7.78541	1055.36	12.3186	942.035	10.6375	984.064
14.9178	1502.06	22.8979	1302.55	21.7894	1330.26
