# Supplementary material for: The adsorption and mechanism of the nitrification inhibitor nitrapyrin in different types of soils
Source: R Soc Open Sci. 2020 Sep 9;7(9):200259. doi: 10.1098/rsos.200259 (PMC7540796; doi:10.1098/rsos.200259)
Supplement: figure 3 [file rsos200259supp3.xlsx]

## Sheet: Black soils
black soils
298 K
Equibrium concentration of nitrapyrin (mg/L)	QT	QP	QA
0	0	0	0
1.63567	84.1082	46.6821	37.4261
3.12854	171.786	89.2886	82.4978
5.301	242.475	151.291	91.1843
9.02204	399.449	257.489	141.96
22.0679	698.302	629.819	68.4827
34.2671	1018.32	977.984	40.3376
black soils
308 K
Equibrium concentration of nitrapyrin (mg/L)	QT	QP	QA
0	0	0	0
1.53763	86.5592	76.4081	10.1511
2.8723	178.192	142.731	35.4619
4.82752	254.312	239.889	14.423
7.12921	446.77	354.265	92.505
14.3919	890.202	715.163	175.039
25.6553	1233.62	1274.86	-41.2442
black soils
318 K
Equibrium concentration of nitrapyrin (mg/L)	QT	QP	QA
0	0	0	0
1.29699	92.5752	137.157	-44.5817
1.73817	206.546	183.811	22.7345
2.82774	304.306	299.034	5.27291
4.36183	515.954	461.264	54.6905
7.78541	1055.36	823.307	232.058
14.9178	1502.06	1577.55	-75.4969

## Sheet: Chernozem
Chernozem
298 K
Equibrium concentration of nitrapyrin (mg/L)	QT	QP	QA
0	0	0	0
2.6428	58.9299	57.814	1.11597
4.2092	144.77	92.0805	52.6894
6.39392	215.152	139.873	75.2787
8.62208	409.448	188.617	220.831
21.209	719.776	463.968	255.808
40.5918	860.206	887.986	-27.7802
Chernozem
308 K
Equibrium concentration of nitrapyrin (mg/L)	QT	QP	QA
0	0	0	0
2.42667	64.3332	66.2384	-1.90519
3.9641	150.897	108.204	42.6932
4.68269	257.933	127.819	130.114
6.40729	464.818	174.893	289.925
20.2598	743.505	553.011	190.494
35.6	985	971.738	13.2624
Chernozem
318 K
Equibrium concentration of nitrapyrin (mg/L)	QT	QP	QA
0	0	0	0
1.49307	87.6732	78.8923	8.78089
1.15662	221.085	61.1145	159.97
1.71589	332.103	90.6657	241.437
2.43336	564.166	128.576	435.59
12.3186	942.035	650.903	291.132
22.8979	1302.55	1209.9	92.6482

## Sheet: planosol
planosol
298 K
Equibrium concentration of nitrapyrin (mg/L)	QT	QP	QA
0	0	0	0
1.71923	82.0193	39.0024	43.0168
3.39704	165.074	77.0652	88.0089
5.29098	242.726	120.031	122.695
9.01424	399.644	204.497	195.147
21.7894	705.265	494.315	210.95
39.1691	895.773	888.59	7.18252
planosol
308 K
Equibrium concentration of nitrapyrin (mg/L)	QT	QP	QA
0	0	0	0
1.74708	81.323	62.1017	19.2212
3.09512	172.622	110.019	62.6028
4.72948	256.763	168.114	88.649
7.32863	441.784	260.504	181.281
16.8875	827.814	600.281	227.532
31.2925	1092.69	1112.32	-19.6379
planosol
318 K
Equibrium concentration of nitrapyrin (mg/L)	QT	QP	QA
0	0	0	0
1.79164	80.2089	116.301	-36.0921
2.83888	179.028	184.28	-5.25235
4.03095	274.226	261.661	12.5653
6.16999	470.75	400.512	70.238
10.6375	984.064	690.509	293.554
21.7894	1330.26	1414.42	-84.1518
