# Supplementary material for: The adsorption and mechanism of the nitrification inhibitor nitrapyrin in different types of soils
Source: R Soc Open Sci. 2020 Sep 9;7(9):200259. doi: 10.1098/rsos.200259 (PMC7540796; doi:10.1098/rsos.200259)
Supplement: figure 4 [file rsos200259supp4.xlsx]

## Sheet: Sheet1
Equibrium concentration of nitrapyrin (mg/L)	EC		CS
	Nitrapyrin absorbed rate	Absorbed nitrapyrin	Nitrapyrin absorbed rate	Absorbed nitrapyrin
0	0.0625	50	0.0085	3.67647
0.787996	0.0501876	80.3001	0.0065	6.2001
1.77349	0.0440262	105.663	0.0059	9.03
2.77878	0.0407907	130.53	0.0051	11.28
3.87322	0.0382924	153.169	0.0043	13.36
7.731	0.0302875	181.725	0.0041	18.95
14.0054	0.0274864	274.864	0.0035	28.32
28.5798	0.0267752	535.505	0.0032	50.02
45.9175	0.0283	727.063	0.0035	58.7882
